# Supplementary material for: D-serine reconstitutes synaptic and intrinsic inhibitory control of pyramidal neurons in a neurodevelopmental mouse model for schizophrenia
Source: Nat Commun. 2023 Dec 12;14:8255. doi: 10.1038/s41467-023-43930-8 (PMC10716516; doi:10.1038/s41467-023-43930-8)
Supplement: Supplementary file 4 — Source Data [file 41467_2023_43930_MOESM4_ESM.zip]

Archive with 2 entries (2 files):
- Source data for main manuscript 20231108.xlsx
- Source data for supplementary information.xlsx
