# Supplementary material for: D-serine reconstitutes synaptic and intrinsic inhibitory control of pyramidal neurons in a neurodevelopmental mouse model for schizophrenia
Source: Nat Commun. 2023 Dec 12;14:8255. doi: 10.1038/s41467-023-43930-8 (PMC10716516; doi:10.1038/s41467-023-43930-8)
Supplement: Supplementary file 4 — Source Data [file 41467_2023_43930_MOESM4_ESM.zip › Source data for main manuscript 20231108.xlsx]

## Sheet: Figure 1c
All data male in blue, female in red.
Figure 1c
	Spike number of pyramidal neurons
		M			F				M			F			M			F			M			F
	current step (pA)	cell1	cell2	cell3	cell4	cell5	cell6	cell7	cel8	cell9	cell10	cell11	cell12	cell13	cell14	cell15	cell16	cell17	cell18	cell19	cell20	cell21	cell22	cell23	cell24	cell25
aCSF	0	0	0	0	0	0	0	0	0	0	0	0	0	0	0	0	0	0	0	0	0	0	0	0	0	0
	50	0	0	0	0	10	0	0	0	0	0	0	0	0	0	0	0	1	0	0	0	2	4	0	0	0
	100	0	7	4	0	15	0	0	1	6	8	9	6	7	4	0	0	7	4	0	0	7	8	5	0	0
	150	5	13	8	0	18	0	2	5	14	11	15	9	13	8	8	0	11	8	2	0	11	11	10	0	2
	200	9	17	10	1	20	1	6	9	21	14	20	12	19	11	13	2	15	12	4	0	13	14	13	0	6
	250	13	21	12	5	21	11	11	13	25	17	24	15	23	13	16	7	18	15	8	0	16	16	16	5	9
	300	16	25	14	9	23	11	14	16	29	19	37	17	28	15	19	12	21	18	10	1	18	18	18	10	12
	350	19	28	15	12	24	13	17	18	32	21	39	19	30	17	21	14	22	19	13	4	19	19	20	13	16
	400	21	26	17	14	25	14	19	20	35	23	32	20	33	19	23	17	23	21	15	7	20	21	22	17	18
	450	23	24	18	15	24	15	21	22	37	25	34	21	35	20	25	20	25	23	16	15	20	22	24	19	21
	500	25	24	19	16	25	16	23	24	39	25	38	22	38	21	27	22	26	23	18	19	20	23	26	21	25
	current step (pA)	cell1	cell2	cell3	cell4	cell5	cell6	cell7	cel8	cell9	cell10	cell11	cell12	cell13	cell14	cell15	cell16	cell17	cell18	cell19	cell20	cell21	cell22	cell23	cell24	cell25
D-serine	0	0	0	0	0	0	0	0	0	0	0	0	0	0	0	0	0	0	0	0	0	0	0	0	0	0
	50	0	0	0	0	0	0	0	0	0	0	0	0	0	0	0	0	0	0	0	0	4	5	0	0	0
	100	0	0	0	0	5	0	0	0	0	2	1	0	0	0	0	0	3	3	0	0	8	9	0	0	0
	150	3	0	0	0	10	0	1	3	8	6	7	3	1	0	0	0	9	8	0	0	11	12	0	0	0
	200	8	0	0	2	14	1	7	8	15	11	10	4	9	0	0	0	12	12	0	0	14	15	5	0	1
	250	12	2	2	6	17	7	11	11	19	15	15	7	13	4	0	0	15	14	4	0	16	17	10	0	6
	300	15	5	5	10	19	10	14	15	21	18	18	10	17	7	2	1	17	15	7	0	18	18	13	0	9
	350	19	8	8	9	21	12	16	18	23	20	21	12	19	10	8	3	18	17	9	1	20	19	15	0	12
	400	21	10	11	14	22	14	19	20	22	22	23	13	21	12	11	10	19	16	11	4	21	20	18	3	14
	450	22	12	13	15	24	16	21	22	23	24	24	15	26	14	15	12	20	17	14	11	21	19	20	8	17
	500	23	15	15	14	25	14	22	23	24	25	25	16	26	15	17	15	20	16	15	14	17	11	22	12	19

## Sheet: Figure 1e
Figure 1e
	Spike number of PV neurons
		M			F			M		F
	current step (pA)	cell1	cell2	cell3	cell4	cell5	cell6	cell7	cell8	cell9	cell10	cell11
aCSF	0	0	0	0	0	0	0	0	0	0	0	0
	50	0	0	0	0	0	0	0	0	0	0	0
	100	0	0	0	0	1	14	0	0	0	0	0
	150	0	0	3	22	33	42	12	7	0	14	18
	200	4	23	36	42	58	67	35	30	47	37	36
	250	35	45	57	59	77	88	58	48	81	51	60
	300	53	60	71	78	96	107	86	75	108	65	75
	350	64	77	86	89	109	118	110	94	136	75	80
	400	79	88	98	98	120	128	123	105	160	86	90
	450	91	98	105	104	127	134	138	133	182	94	97
	500	102	106	112	107	129	140	142	143	199	106	109
	current step (pA)	cell1	cell2	cell3	cell4	cell5	cell6	cell7	cell8	cell9	cell10	cell11
D-serine	0	0	0	0	0	0	0	0	0	0	0	0
	50	0	0	0	0	8	11	0	0	0	0	16
	100	0	0	0	0	35	20	0	12	18	0	39
	150	0	21	31	30	42	61	1	30	39	34	57
	200	8	44	53	54	78	82	23	53	56	64	72
	250	38	62	70	72	94	97	40	73	73	80	85
	300	55	77	83	86	106	108	63	88	85	92	94
	350	68	87	96	97	116	115	83	113	97	110	102
	400	83	97	103	105	123	121	103	122	107	120	110
	450	92	103	109	111	130	126	110	143	116	126	114
	500	101	107	114	115	136	130	127	150	123	131	112

## Sheet: Figure 1g-i
Figure 1g				Figure 1h				Figure 1i
mAHP (mV)				Frequency at 250 pA (Hz)				Rheobase (pA)
aCSF	D-serine	D-serine + Apamin		aCSF	D-serine	D-serine + Apamin		aCSF	D-serine	D-serine + Apamin
5.49	7.69	4.64		34	30	40		100	100	70
1.16	5.89	0.92		48	30	44		50	100	60
3.54	6.41	6.01		30	14	22		100	150	200
2.62	6.65	5.51		26	8	6		100	250	210
6.26	5.98	3.85		32	0	10		170	290	150
7.29	7.84	4.64		14	0	6		200	300	200
4.88	7.57	6.29		36	30	32		50	90	50
2.93	8.36	1.46		30	28	26		80	100	100
3.72	6.26	2.5		16	8	10		150	250	200
2.59	5.1	1.8		10	0	2		250	400	350
6.29	5.95	2.28		0	0	0		280	350	300
5.46	6.84	3.54		32	32	36		50	50	20
4.52	8.94	0.37		32	34	36		50	50	50
5.86	6.16	2.66		32	20	14		100	200	200
6.16	4.73	2.53		18	12	14		150	200	200

## Sheet: Figure 1k-m
Figure 1k			Figure 1l			Figure 1m
Input resistance (MΩ)			RMP (mV)			Rheobase (pA)
aCSF	D-serine		aCSF	D-serine		aCSF	D-serine
96.4	112.3		-62.6	-63.5		180	160
120.5	127.6		-70	-61.8		150	110
123	128.8		-62.3	-62.8		120	110
127.3	132.8		-61.4	-61.3		90	100
165.7	192.3		-60.3	-68.12		100	60
168.5	188.6		-62	-59.6		70	20
155.9	152.6		-63.9	-63.8		120	150
163.6	218.5		-68.4	-65.5		120	70
125.4	157.2		-65	-65.6		160	60
148.9	152.3		-65.6	-66.9		120	90
145.3	155		-64.7	-62.4		110	50

## Sheet: Figure 1n
Figure 1n
Frequency at 150 pA (Hz)
aCSF	D-serine	D-APV	D-serine+D-APV
42	82	46	62
34	4	6	4
6	6	4	8
8	2	4	4
0	112	48	102
106	122	60	114
48	142	78	128
0	0	0	0
82	94	84	86
82	98	80	100
0	0	0	52
0	36	0	60
2	40	6	88
0	34	0	76

## Sheet: Figure 1p
Figure 1p
		Probability of spikes / EPSP
		M			F					M				F				M				F
aCSF	EPSP number	cell1	cell2	cell3	cell4	cell5	cell6	cell7	cel8	cell9	cell10	cell11	cell12	cell13	cell14	cell15	cell16	cell17	cell18	cell19	cell20	cell21	cell22	cell23
	1	1	0.4	0	0	0	0	0.3	0.4	1	0.1	1	0	0.2	0	0.1	0	0.7	0	0	0	0	0.8	1
	2	1	0.9	0.5	0	0.7	0.1	0.7	0.7	1	0.2	0.8	0.2	0.5	0	0.8	0.1	1	0	0.7	0.2	0.3	0.4	0.8
	3	0.8	0.7	0.6	0.8	0.4	0.6	0.1	0.3	0.7	0.2	0.6	0.9	0.8	0	0.8	0.6	0.9	0.2	1	0.2	0.6	0.5	0.4
	4	0.2	0.8	0.2	0.7	0.1	0.6	0.1	0.3	0.6	0.4	0.5	0.9	0.7	0.4	0.6	0.4	0.3	0.8	1	0.4	0.5	0.7	0.5
	5	0.4	0.7	0.3	0.2	0	0.2	0.3	0.7	0.2	0.5	0.4	0.7	0.8	0.2	0.3	0.4	0.1	0.9	0.7	0.6	0.5	0.4	0.4
	6	0.2	0.4	0.6	0.1	0.2	0.5	0.2	0.2	0.5	0.5	0.3	0.8	0.3	0.2	0.5	0.6	0.1	0.9	0.4	0.6	0.7	0.6	0.8
	7	0	0.6	0.4	0.3	0.1	0.5	0.5	0.5	0.2	0.5	0	0.8	0.5	0.4	0.2	0.7	0.1	0.8	0.3	0.6	0.8	0.5	0.5
	8	0.4	0.6	0.5	0.6	0.2	0.8	0.4	0.8	0.2	0.6	0.2	0.8	0.3	0.4	0.3	0.6	0.2	0.6	0.2	0.7	0.6	0.5	0.6
	9	0.4	0.8	1.1	0.7	0.2	0.6	0.4	0.3	0.5	0.5	0	0.8	0.2	0.7	0.3	0.6	0.3	0.5	0.1	0.8	0.8	0.6	0.5
	10	0.2	0.6	1	0.7	0.2	0.9	0.4	0.6	0.4	0.4	0.1	0.9	0.6	0.7	0.5	0.4	0	0.6	0.5	0.6	1	0.7	0.8
D-serine	EPSP number	cell1	cell2	cell3	cell4	cell5	cell6	cell7	cel8	cell9	cell10	cell11	cell12	cell13	cell14	cell15	cell16	cell17	cell18	cell19	cell20	cell21	cell22	cell23
	1	0.8	0.5	1.2	0	0	0	0.222222	0.2	0.5	0	0.9	0	0.1	0	0.7	0	0.9	0	0.857143	0	0.2	0.1	0.1
	2	1	1	2	0	1	0	0.444444	0.8	0.5	0	1	0.7	0.4	0	0.6	0.3	1	0	1	0.1	0.9	0	0.3
	3	0.5	1	2	0.3	0.285714	0.5	0.111111	0	0.3	0	0.8	0.9	0	0.8	0.5	0.2	1	0.4	1	0.3	0.6	0	0.1
	4	0.4	1	1.7	0.2	0	0.3	0	0	0	0.2	0.5	0.2	0.1	0.5	0.2	0.5	1	0.9	1	0.2	0.6	0.1	0.5
	5	0.1	1	1.2	0	0	0.1	0	0	0.1	0.2	0.5	0.1	0.1	0.2	0.2	0.3	0.6	0.8	1	0.5	0.1	0	0.4
	6	0.3	1	1.6	0.2	0	0	0	0	0	0.3	0.1	0.1	0	0	0.1	0.5	0.1	0.3	1	0.4	0.1	0.1	0.2
	7	0.4	1	1.8	0.1	0	0.2	0.111111	0.1	0	0.1	0.5	0.2	0.1	0.3	0.1	0.5	0.1	0.5	1	0.5	0	0	0.7
	8	0.4	0.9	1.8	0.2	0	0.3	0.111111	0.1	0	0.3	0.3	0.1	0.1	0.4	0	0.2	0.1	0.2	1	0.5	0.2	0	0.1
	9	0.4	0.9	1.7	0.4	0	0.2	0.111111	0.1	0.1	0.2	0.6	0.2	0	0.4	0	0.3	0.1	0.6	1	0.3	0.2	0	0.3
	10	0.2	1	1.9	0.2	0	0.2	0.111111	0.2	0.1	0	0.8	0.2	0.1	0.8	0.1	0.2	0.1	0.6	1	0.3	0.3	0	0.3
D-serine+PIX	EPSP number	cell1	cell2	cell3	cell4	cell5	cell6	cell7	cel8	cell9	cell10	cell11	cell12	cell13	cell14	cell15	cell16	cell17	cell18	cell19	cell20	cell21	cell22	cell23
	1	1.9	2.1	4.7	1.5	1.83333	2.8	0.142857	1	1	0	3	0.4	3.8	2.1	1.3	1	0.8	0.8		1.3	1.6		1
	2	1.8	1.4	3	1.2	1.16667	1.8	0.285714	1	1	0.7	2.8	1.2	3.3	2.1	1.8	1	1	1		1.5	1		1
	3	1.1	1	2	1.2	0.833333	1.4	0.142857	0.9	1	0.8	1.2	1.1	1.1	2	1	1	1	1		1.4	1.1		1
	4	1	1	1.5	1.3	1	1.2	0	0.1	0.8	0.3	1	1	0.5	2.1	1.1	1	0.9	0.8		1	1		1
	5	1.1	1	1.3	1.3	0.833333	0.8	0	0.2	0.8	0.1	0.8	1	0.1	2.3	1	1	1	1		1	1		1
	6	1.1	1	1.2	0.9	1	1	0	0.3	0.6	0	1	0.9	0.2	2.1	1	1	1	0.9		1	1		1
	7	1.4	1	1.2	0.7	0.833333	1.3	0	0.4	0.7	0.2	0.8	1.1	0	2.1	1	1	0.9	0.9		1	1		1
	8	1.5	1	1.5	0.5	1	1.7	0	0.4	0.7	0.2	1	1	0	1.9	1	1	0.4	1		1	1		1
	9	1.1	1	2	0.5	0.833333	2.1	0	0.7	0.5	0.3	0.8	1.1	0	1.9	1	1	0.4	1		1	1		1
	10	1	1	1.9	0.4	1	2.2	0.142857	0.6	1	0.3	0.9	1	0	2	1	1	0.1	0.9		1	1		1

## Sheet: Figure 1q
Figure 1q
number of eAP
aCSF	D-serine	D-serine + PIX
6.5	9.4	11.5
4.33333	2.625	10.3333
4.8	1.33333	15.9
3.5	1.22222	0.714286
4.8	1.5	5.7
5.3	1.8	2.6
5.3	1.6	8.1
4	1.3	3.7
3.9	6	13.3
6.8	2.7	9.8
4.9	1	9
3	3.4	20.5
4.4	2.5	11.2
4.4	3	10
3.7	5	7.5
4.1	1.6	9.1
5.3	4.3	9.3
5.1	16.9	18.6
4.7	3.1	11.2
5.8	3.2	10.7
2.33333	6.5	26.6
4.6	4.5	13
6.4	3	10

## Sheet: Figure 2b
Figure 2b
Control / vehicle	Control / D-serine	MAM / vehicle	MAM / D-serine
1621.23	848.615	1335.06	764.882
1192.38	2278.67	506.571	446.706
820.143	387.429	1929.1	357.118
981.933	2439.07	1693.53	1553.88
385.571	1210	2010.33	1302.29
365.286	1315.77	891	2360.36
1869.9	758	2247.79	342.077
2076.8	744.857	2151.4	3267.64
1328.3		2762.7	559.571
1906.4		1509.5	620.929
1850.1		2348.2
1733		1724.1
		1396.8

## Sheet: Figure 2c
Figure 2c
70 dB					73 dB					76 dB					79 dB
Control / vehicle	Control / D-serine	MAM / vehicle	MAM / D-serine		Control / vehicle	Control / D-serine	MAM / vehicle	MAM / D-serine		Control / vehicle	Control / D-serine	MAM / vehicle	MAM / D-serine		Control / vehicle	Control / D-serine	MAM / vehicle	MAM / D-serine
36.1474	54.2932	12.9327	53.1693		46.9294	57.902	52.989	61.9157		60.3327	53.0706	63.5222	77.7482		64.1076	67.2849	80.6301	78.3627
48.8332	36.7448	2.13073	40.6769		74.4376	38.791	28.1444	57.1082		79.5618	44.1066	49.1089	64.63		67.3006	56.8223	35.1128	61.1601
35.3009	31.6003	37.2972	48.7004		53.1484	42.9895	42.6054	59.6491		58.3304	57.9646	55.2019	59.3691		61.0434	65.8002	68.7263	56.0369
40.4618	32.7152	7.40049	41.984		53.7647	25.8888	22.7471	42.8206		69.5753	29.6864	0.373741	59.244		85.5515	36.8971	25.5696	68.7106
31.7895	40.7645	4.4748	29.2863		41.4181	44.7211	13.5218	37.5487		50.7225	56.6529	14.5229	51.2169		59.7351	57.3554	26.3804	65.1615
37.8569	48.1577	15.5022	35.7195		43.332	51.0335	27.8339	44.4152		45.131	71.0816	53.3389	33.527		49.5894	74.3686	67.284	53.3175
30.6647	35.6036	10.8956	35.1754		51.4359	41.0455	21.8064	50.4132		70.3941	45.2177	31.199	42.2279		67.1159	57.2724	36.671	52.4595
42.7966	40.6598	5.29888	40.0179		50.5537	41.3646	22.748	43.2083		54.9547	53.1454	45.2031	44.4975		60.8292	60.479	45.3612	51.3449
22.4498		23.9729	35.9331		45.2985		16.3137	40.0211		39.7275		49.7412	41.2273		64.4659		52.7527	54.7198
39.231		15.0646	2.14253		43.034		10.2087	24.7671		36.9282		13.8125	31.836		43.1599		42.1067	55.7115
35.5386		6.18772			46.8894		35.9595			51.8242		35.8828			53.743		48.6713
27.1841		11.0028			30.3174		30.0447			25.5049		33.2927			49.446		51.7255
		20.1962					21.7211					38.4808					52.1335

## Sheet: Figure 2d
Figure 2d
Control / vehicle	Control / D-serine	MAM / vehicle	MAM / D-serine
43.981	34.12	79.281	49.694
51.509	32.688	44.069	43.906
31.88	64.178	43.048	52.968
44.716	40.653	39.493	40.924
37.811	36.087	62.937	55.282
37.178	41.575	43.254	44.784
45.056	36.396	38.859	47.868
55.789	45.1	50.797	37.302
36.899		37.698	44.242
46.107		40.516	36.878
52.756		48.985
43.518		42.321
30.081		55.698

[truncated: 35 more sheets: Figure 2e, Figure 2f, Figure 2g, Figure 2h, Figure 3b, Figure 3c, Figure 3e, Figure 3f, Figure 3i, figure 3j, Figure 4c, Figure 4d, Figure 4e, Figure 4g, Figure 4h, Figure 4j, Figure 5b, Figure 5c, Figure 5d, Figure 5e …]
