# Supplementary material for: D-serine reconstitutes synaptic and intrinsic inhibitory control of pyramidal neurons in a neurodevelopmental mouse model for schizophrenia
Source: Nat Commun. 2023 Dec 12;14:8255. doi: 10.1038/s41467-023-43930-8 (PMC10716516; doi:10.1038/s41467-023-43930-8)
Supplement: Supplementary file 4 — Source Data [file 41467_2023_43930_MOESM4_ESM.zip › Source data for supplementary information.xlsx]

## Sheet: Supple Figure 1a-f
All data male in blue, female in red.
RMP (mV)				Input resistance (MΩ)				Threshold (mV)
aCSF	D-serine	D-serine + Apamin		aCSF	D-serine	D-serine + Apamin		aCSF	D-serine	D-serine + Apamin
-68.01	-68.7	-66.12		141.3	115.4	131.2		-46.41	-49.32	-46.67
-63.11	-69.27	-61.49		173	110.5	134.3		-45.38	-49.29	-46.02
-71.59	-74	-67.63		181.6	144.7	101.3		-38.88	-40.43	-41.69
-70.43	-75.8	-70.68		167.2	104.1	120.5		-41.85	-42.51	-44.77
-70.16	-71.2	-70.7		143.7	105.6	95.8		-39.12	-37.35	-39.83
-70.77	-71.35	-71.8		123.3	92.8	167.2		-37.48	-37.26	-41.66
-59.8	-65.1	-62.7		230.4	190.4	171.8		-36.36	-40.95	-39.86
-60.2	-64.8	-64.5		184	176.4	189.8		-39.64	-40.19	-37.14
-67.9	-63.5	-62.5		89.4	77.5	75.4		-37.73	-39.98	-44.2
-71.11	-80.3	-65.8		100.7	62.9	81.2		-34.32	-50.45	-37.16
-64.12	-75.3	-60		91.9	85.2	87.6		-43.03	-49.13	-35.05
-75.32	-71.4	-63.62		224	237.4	267.9		-47.91	-41.89	-42.32
-71.26	-74.86	-73.2		235.6	256	285.6		-43.21	-47.91	-41.61
-61.74	-62.2	-60.7		167.8	118.7	111.1		-41.52	-39.91	-43.78
-59	-60.4	-60		134.6	110.2	108.3		-42.47	-46.86	-43.05
Amplitude (pA)				Half width (ms)				Decay time (ms)
aCSF	D-serine	D-serine + Apamin		aCSF	D-serine	D-serine + Apamin		aCSF	D-serine	D-serine + Apamin
81.6629	75.6243	83.4257		1.80813	1.75263	2.38157		2.84	2.53	3.08
85.06	74.9349	78.8432		2.9258	1.90957	2.23543		1.27	2.84	2.92
104.82	90.1232	117.78		1.84475	1.74774	1.58832		2.53	3.55	2.37
103.047	101.828	113.988		1.85801	2.02735	1.4878		2.53	2.69	2.45
95.8987	105.419	103.965		1.26358	1.65538	1.65214		1.97	2.69	2.49
109.764	105.192	110.077		1.54099	1.76683	1.42283		1.97	2.37	2.44
101.366	93.6573	94.0414		1.6529	1.57982	1.34921		3.71	2.13	1.9
94.7457	96.7406	87.7756		1.61011	1.53248	2.07157		3.48	1.9	2.21
112.718	119.308	118.298		1.42091	1.36863	1.27831		2.05	2.45	2.29
113.185	118.845	112.385		1.36108	1.14371	1.18863		1.42	1.38	1.58
109.842	117.853	111.701		1.32303	1.21121	1.28089		1.58	1.41	1.42
108.019	98.3333	90.7682		1.68163	1.73308	1.83025		2.92	2.84	3
100.539	94.0086	87.9528		1.76484	1.67473	1.73822		3.24	3	3.32
111.008	121.915	114.797		1.42501	1.29309	1.36462		1.82	1.86	1.82
122.948	121.812	108.96		1.30464	1.29611	1.39333		1.9	1.97	1.9

## Sheet: Supple Figure 1g-p
Threshold (mV)				Amplitude (pA)				Half width (ms)
aCSF	D-serine	D-serine + Apamin		aCSF	D-serine	D-serine + Apamin		aCSF	D-serine	D-serine + Apamin
-48.13	-45.83	-44.64		87.13	82.98	84.6565		1.21516	1.31149	1.8196
-44.9	-42.47	-49.01		93.1573	117.236	97.1927		2.05654	1.69604	2.69288
-38.39	-38.3	-45.4		79.746	115.153	96.4027		1.8633	1.80985	2.62832
-46.32	-51.18	-52.58		110.592	90.3931	97.3994		1.51673	1.22786	1.58168
-39.97	-37.96	-45.3		93.5233	104.181	88.1711		1.32482	1.47304	1.66089
-46.03	-41.85	-40.94		100.054	98.5621	90.3702		1.88325	1.92827	1.96842
-53.46	-56	-54.01		108.401	114.418	112.605		1.3363	1.12641	1.12154
-47.54	-44	-47.46		103.548	114.38	112.771		1.38144	1.09533	1.18575
-43.93	-49.62	-43.4		96.076	83.7152	80.6661		1.51384	1.46124	1.85126
-42.96	-43.18	-39.31		82.9558	93.9583	95.5437		1.70667	1.8084	2.097
Frequency at 250 pA (Hz)				Rheobase (pA)				RMP (mV)
aCSF	D-serine	D-serine + Apamin		aCSF	D-serine	D-serine + Apamin		aCSF	D-serine	D-serine + Apamin
26	24	28		130	140	130		-69.81	-74.95	-69.63
42	4	2		100	250	250		-70	-70.6	-69.12
24	4	6		80	250	250		-65.6	-71.3	-65.8
22	14	8		200	200	200		-69.58	-71.23	-74.83
10	12	16		200	200	150		-70	-71.5	-74.62
42	34	32		100	90	100		-70.8	-75.8	-72.47
22	22	22		50	150	150		-72.9	-75.3	-76.4
26	22	24		100	150	150		-71.97	-74.7	-75.54
50	38	40		100	100	50		-60.57	-68.12	-61.3
46	26	30		80	100	150		-61.86	-66.13	-63
Input resistance (MΩ)				mAHP (mV)				Decay time (ms)
aCSF	D-serine	D-serine + Apamin		aCSF	D-serine	D-serine + Apamin		aCSF	D-serine	D-serine + Apamin
83.9	76.4	103.8		8.18	8.7	8		2.29	2.41	3.4
226.6	218.2	223.9		7.08	7.57	9.55		2.37	2.16	2.69
156.3	111.7	127.6		4.49	6.32	9.28		2.53	2.21	2.76
90.9	76.1	93.7		6.13	8.88	8.45		2.21	2.24	2.45
95.8	88.5	98		6.88	6.87	6.29		2.21	2.21	3.08
134.6	117.5	106.6		3.33	7.66	7.29		1.82	1.97	1.9
98.9	76.6	79.3		5.04	5.34	6.1		2.82	1.82	2.09
105	102.1	86.1		2.53	5.4	6.32		3.13	2.17	2.25
100.5	113.8	115.7		4.39	8.3	6.93		2.45	2.76	2.83
123.3	116.2	111.4		6.93	8.67	6.41		2.53	2.13	2.84

## Sheet: Supple Figure 2b
Control	current step (pA)	cell1	cell2	cell3	cell4	cell5	cell6	cell7	cel8	cell9	cell10	cell11	cell12	cell13	cell14	cell15	cell16	cell17	cell18	cell19	cell20	cell21	cell22	cell23	cell24	cell25	cell26	cell27	cell28	cell29
	0	0	0	0	0	0	0	0	0	0	0	0	0	0	0	0	0	0	0	0	0	0	0	0	0	0	0	0	0	0
	50	0	5	0	0	0	0	0	0	0	0	0	0	0	0	0	0	0	0	0	0	0	0	1	0	0	0	0	0	0
	100	3	11	2	0	0	1	0	7	4	0	0	8	9	6	4	0	0	0	0	1	0	5	3	4	1	0	0	0	1
	150	6	14	6	4	3	7	5	13	8	0	0	11	15	9	8	8	0	0	0	1	0	10	10	10	3	0	0	0	2
	200	10	18	9	7	7	10	9	17	10	1	1	14	20	12	11	13	2	4	0	4	3	14	17	16	8	1	0	1	6
	250	14	22	11	10	11	13	13	21	12	11	5	17	24	15	13	16	7	9	4	8	7	18	21	24	12	10	5	5	10
	300	18	26	14	11	16	15	16	25	14	11	9	19	37	17	15	19	12	13	7	11	11	21	25	26	16	18	9	8	13
	350	22	29	16	14	22	18	19	28	15	13	12	21	39	19	17	21	14	16	9	15	14	23	25	25	19	20	12	11	16
	400	25	33	19	15	26	23	21	26	17	14	14	23	32	20	19	23	17	18	12	17	16	24	27	27	21	24	16	14	18
	450	27	35	20	18	32	26	23	24	18	15	15	25	34	21	20	25	20	21	14	20	19	26	28	28	24	26	19	16	20
	500	30	38	22	20	37	28	25	24	19	16	16	25	38	22	21	27	22	22	17	22	21	28	29	28	25	28	22	19	22
MAM	current step (pA)	cell1	cell2	cell3	cell4	cell5	cell6	cell7	cel8	cell9	cell10	cell11	cell12	cell13	cell14	cell15	cell16	cell17	cell18	cell19	cell20	cell21	cell22	cell23	cell24	cell25	cell26	cell27	cell28	cell29	cell30	cell31
	0	0	0	0	0	0	0	0	0	0	0	0	0	0	0	0	0	0	0	0	0	0	0	0	0	0	0	0	0	0	0	0
	50	0	0	0	0	0	0	0	2	0	0	0	0	0	0	0	0	1	0	0	0	0	0	0	0	6	7	0	0	1	0	0
	100	0	0	0	4	7	0	0	9	0	0	0	0	1	6	0	0	8	6	1	0	0	2	6	2	9	13	4	0	4	0	0
	150	0	0	0	9	12	3	5	14	0	1	2	0	7	12	0	0	12	10	7	1	4	6	13	7	11	18	8	5	7	1	0
	200	5	5	0	14	16	8	9	18	5	5	7	6	12	15	7	5	15	13	9	3	9	11	19	11	13	22	11	8	10	5	2
	250	15	9	0	18	18	12	13	21	10	10	12	11	16	19	12	10	18	16	12	5	13	14	22	14	15	24	14	12	13	10	7
	300	16	12	5	20	20	16	17	24	15	14	16	14	18	21	16	15	21	20	15	14	17	17	26	17	17	26	17	13	14	14	12
	350	20	15	9	22	22	20	20	26	19	19	21	19	21	23	18	18	23	21	17	18	20	19	27	19	19	27	20	15	16	17	17
	400	25	18	12	23	23	23	23	29	23	23	23	22	24	26	21	21	26	23	19	23	21	21	28	20	20	28	21	17	19	20	20
	450	35	20	14	24	22	26	25	31	27	27	28	25	25	28	24	22	28	25	21	27	22	22	29	21	21	30	22	18	21	22	22
	500	39	22	16	25	24	28	28	33	32	32	27	27	29	23	26	21	29	26	24	33	23	25	30	22	22	32	22	19	23	24	24
	选择在current step = 300 pA, 采用two way ANOVA分析性别差异

## Sheet: Supple Figure 2d & e
Charge			Ratio
Control	MAM		Control	MAM
183.237	237.793		0.842909	0.658394
144.514	145.915		0.767384	0.983565
180.954	194.04		0.873834	1.01736
193.262	171.605		0.831466	0.760008
201.865	210.041		0.925819	1.15158
199.521	211.632		1.25801	0.946149
153.311	168.011		0.936664	1.23507
163.867	174.525		0.80678	1.1173
251.779	172.801		1.02761	1.16937
221.923	178.611		1.1392	1.05675
184.268	247.584		1.16877	0.955582
215.53	169.251		1.0948	1.14458
166.662	212.925		1.10889	0.822283
159.49	194.55		1.12626	0.946364
168.607	205.482		0.892065	1.22979
246.233	241.054		0.987264	0.925558
172.209	189.654		1.07686	1.05371
245.536	180.227		1.11892	0.881709
227.779			1.06732

## Sheet: Supple Figure 4b-d
Rheobase			Input resistance			RMP
aCSF	D-serine		aCSF	D-serine		aCSF	D-serine
200	200		101.6	110.2		-66.29	-65.01
210	160		106.2	115.1		-64.58	-64.19
190	110		109.3	136.4		-63.76	-63
180	110		87.9	120.2		-69.32	-66.6
210	110		90.9	116.3		-67.03	-65.84
160	110		101	109.3		-65.8	-66.72
160	100		156.6	174.6		-66.35	-63.36
240	150		152.6	163.9		-64.04	-63.97
210	110		153.2	161.7		-64.13	-63.88
200	110		112	117.5		-64.4	-64.25
			123	117.8		-64.68	-65.81
			105.9	119.9		-64.55	-62.75
			110.5	117.2		-63.52	-64.19
			86.1	90.3		-64.62	-69.45
			148.3	282.6		-64.13	-64.68
			83.3	88.5		-62.91	-64.21
			150.5	177.9		-66.02	-70.26
			153.3	176.7		-69.16	-70.09
			110.8	118.1		-69.64	-71.9
			120.5	131.8		-69.79	-63.11
			145.3	153.2		-66.35	-64.92
			89.7	88.8		-63.91	-65.43
			155	162		-63.39	-64.16

## Sheet: Supple Figure 4f-h
Rheobase				Input resistance				RMP
aCSF	D-serine	D-serine + Apamin		aCSF	D-serine	D-serine + Apamin		aCSF	D-serine	D-serine + Apamin
250	300	250		153.11	150.2	157.6		-67.812	-68.75	-67.18
100	130	125		164.06	154.695	164.166		-65.313	-69.059	-68.438
125	200	125		104.685	89.055	131.26		-60.0005	-64.375	-59.3755
100	180	150		193.75	84.37	171.87		-76.25	-63.125	-75.937
25	50	25		220.6	90.9	183.4		-63.42	-67.76	-65.76
175	275	175		106.2	84.8	102.5		-73.73	-75.02	-73.61
25	25	25		256	239.6	177.9		-62.35	-64.11	-62.09
50	62.5	55		170.3	152.1	141.3		-67.08	-68.725	-72.08
112.5	125	75		82.85	74.6	85.8		-70.145	-66.375	-68.59
10	10	10		389.7	363.8	396.1		-67.9	-60.67	-68.6
87.5	137.5	75		104.35	100.7	132.45		-62.345	-65.265	-62.715
60	50	87.5		192.75	213.35	174.25		-71.87	-72.3	-72.07
100	75	75		132.9	145.75	128.95		-75.425	-76.61	-79.315

## Sheet: Supple Figure 5
	PPI					OFT	Y-maze		NLR	NOR
	PPI startle	70dB	73dB	76dB	79dB	total distance	total entries	alternation (%)	index	index
Con-saline	1670.6	27.4288	19.707	28.9058	37.919	24.387	44	59.5238	0.287147	0.264392
	2421.2	22.461	22.7759	31.2686	32.1669	22.489	55	60.3774	0.195316	0.59165
	678.7	33.089	38.2459	37.7855	38.5774	35.976	53	60.7843	0.122635	0.0269006
	2051.2	16.9267	39.8706	22.1858	25.9275	45.199	52	56	0.145088	0.39627
	1989.5	48.6655	45.5944	55.7326	56.8535	43.398	51	53.0612	0.156463	0.260274
	1009.9	47.2225	34.4589	56.7567	41.635	45.87	61	59.322	0.227778	-0.0214944
	1704.93	30.7304	29.4107	20.4001	18.0833	44.572	60	63.7931	0.0712803	0.312169
	1523.3	17.3423	20.2554	18.5485	30.0286	44.541	50	64.5833	0.157674	0.0975369
Con-CNO	1673.6	35.343	20.904	27.5066	35.7896	30.721	35	75.7576	-0.00737101	0.302632
	2198.2	37.699	41.766	39.6461	48.8036	48.6	60	60.3448	0.192825	0.349272
	1379.92	31.7078	35.6211	42.0048	50.7941	36.055	57	56.3636	0.121294	-0.00860215
	1147.57	37.5289	31.1241	45.45	47.3671	38.445	53	66.6667	0.241588	0.127786
	904.1	14.1798	26.6121	22.1325	39.2103	38.503	53	52.9412	0.0620012	0.0624815
	1263.6	26.2227	28.8739	30.2885	38.5684	41.907	41	69.2308	0.294118	0.365488
	1201.2	23.3683	50.8825	64.3898	39.4148	50.541	43	60.9756	0.299597	0.179423
	483.25	21.6244	12.9074	45.7838	41.9555	45.116	71	55.0725	0.179163	0.177453
Gq-saline	1551.9	40.5245	43.4	43.835	46.9118	25.965	55	58.4906	0.333333	0.139048
	1151.7	21.7787	38.5691	43.2578	29.7669	39.324	45	58.1395	0.150311	0.297474
	780.9	11.5636	29.0562	38.494	56.4989	27.102	64	61.2903	0.264463	0.29588
	939.7	17.5375	36.4691	33.7422	40.473	42.842	58	55.3571	-0.0153386	0.0777923
	2047.8	24.9316	32.6228	24.1869	36.1876	29.123	27	56	0.0585834	0.444532
	1501.53	18.1004	24.9767	17.3761	19.7404	45.765	46	56.8182	0.051957	0.245423
	1381.2	36.5769	32.5496	39.3915	51.2924	51.004	40	68.4211	0.28028	0.242268
	1310.64	27.9361	25.1417	21.7846	33.0863	43.873	62	60	0.325581	0.551789
Gq-CNO	1246.6	40.9293	35.8555	51.6365	32.8173	79.266	60	58.6207	0.258145	0.445313
	1206.93	34.32	30.2838	45.4698	36.2952	27.014	44	64.2857	0.0429799	-0.0340017
	894.615	25.1354	10.5482	35.6986	37.5011	43.092	47	62.2222	0.155583	0.29761
	1041.75	39.2369	35.9611	42.0686	43.9765	41.779	55	52.8302	0.177603	0.0661479
	982.312	23.8277	21.2936	35.9801	37.9271	48.292	71	84.058	0.128661	0.252376
	971	28.5402	28.2698	25.605	28.1411	44.788	60	53.4483	0.143552	0.204372
	1925.2	14.2297	27.7997	25.4994	37.961	41.796	43	63.4146	0.00677392	0.128713
	1368.9	11.2791	22.8943	27.6244	39.3948	42.44	52	58	0.0589485	0.233094
